# Supplementary material for: Evaluating the Effectiveness of Visuospatial Memory Stimulation Using Virtual Reality in Head and Neck Cancer Patients—Pilot Study
Source: Cancers (Basel). 2023 Mar 7;15(6):1639. doi: 10.3390/cancers15061639 (PMC10046573; doi:10.3390/cancers15061639)
Supplement: Supplementary file 1 [file cancers-15-01639-s001.zip]

Archive with 1 entries (1 files):
- cancers-2211116-supplementary.pdf
